# Supplementary material for: Oxysterol 7-α Hydroxylase (CYP7B1) Attenuates Metabolic-Associated Fatty Liver Disease in Mice at Thermoneutrality
Source: Cells. 2021 Oct 5;10(10):2656. doi: 10.3390/cells10102656 (PMC8534379; doi:10.3390/cells10102656)
Supplement: Supplementary file 1 [file cells-10-02656-s001.zip]

Archive with 1 entries (1 files):
- cells-1319972-supplementary.pdf
